# Supplementary material for: Support for a radiation of free-living flatworms in the African Great Lakes region and the description of five new Macrostomum species
Source: Front Zool. 2023 Sep 5;20:31. doi: 10.1186/s12983-023-00509-9 (PMC10478486; doi:10.1186/s12983-023-00509-9)
Supplement: Supplementary file 1 — Additional file 1. Supplementary tables detailing sperm measurements and the comparative analyses. [file 12983_2023_509_MOESM1_ESM.xlsx]

## Sheet: Legend
TabS1 - Per specimen measurements of three sperm traits. Values for sperm length and sperm bristel length are taken from Brand et al. 2022.
Short	Species abbreviation see TabS1 for translation to species name
ID	MTP LS specimen ID
total sperm length	Total sperm length in um
anterior sperm length	Anterior sperm length in um
bristle length	Bristle length in um
TabS2 - Per species values of four sperm traits. These were used for the 1lou analysis. At the bottom averages across the genus are shown.
Short	Species abbreviation
Species	Species name
total sperm length	Arithmetic mean of total sperm length data from TabS2
anterior sperm length	Arithmetic mean of anterior sperm length data from TabS2
bristle length	Arithmetic mean of bristle length data from TabS2
sperm ratio	Anterior sperm length divided by total sperm length
N sperm length	Sample size for total sperm length
N anterior sperm length	Sample size for anterior sperm length
N bristle length	Sample size for bristle length
TabS3 - Results of PGLS analyses
Response	Response variable
AIC	Akaike Information Criterion value of the model
df	degrees of freedom
logLik	log Likelihood of the model
𝞴	maximum likelihood value of the model parameter lambda
𝞼2	maximum likelihood value of the model parameter sigma squared
Predictor	Predictor variable
Est.	estimated effect
StdErr	standard error
t.value	t-value
p.value	p-value
TabS4 - model parameters for the 5 top 1lou models
model	Model name
parameter	Model parameter
total sperm length	Parameter value for total sperm length
sperm ratio	Parameter value for sperm ratio
bristle length	Parameter value for bristle length
TabS5 - shift configuration for the 5 top 1lou models.
model	Model name
parameter	Model parameter
remaining columns	Number of the node where the shift is placed, the values give the new optima the trait is shifted towards. Last row gives the species affected by this shift. Node 111 represents the Tangayika clade.

## Sheet: TabS1
Short	ID	total sperm length	anterior sperm length	bristle length
Mac002	312	71.3	36.2	12.1
Mac002	318	78.4	41	13.7
Mac002	327	75.9	35.8	11.9
Mac004	2306	23.7	NA	NA
Mac004	2326	44.4	22.1	6.3
Mac004	2329	40.5	20.8	3.9
Mac004	2334	45.4	21.1	7.3
Mac004	2339	44.8	24	7.6
Mac004	2393	43.2	22.2	6
Mac004	3230	30.8	21.1	7.2
Mac004	442	41.3	NA	8.7
Mac005	523	98.1	50.5	12.7
Mac011	522	34.7	19.1	11.4
Mac012	816	37.3	15.3	13.1
Mac013	824	34.1	22.3	12.4
Mac016	838	67	14.8	11.7
Mac017	839	64.9	52	8.3
Mac017	845	57.7	NA	NA
Mac017	853	56.9	45.7	8.6
Mac018	840	42.6	31	6.9
Mac018	848	63.1	50.9	9.6
Mac018	849	54.3	43.2	9.2
Mac029	1099	55.4	NA	NA
Mac029	1104	65.2	39.8	19.5
Mac029	1108	60.3	NA	NA
Mac036	3333	86.9	37.3	17.3
Mac036	3337	81.2	34	17.8
Mac036	3342	NA	NA	16.2
Mac036	3345	88.2	38.8	18.1
Mac036	3347	78	32.4	17.4
Mac037	2082	58.1	43.2	13.3
Mac037	2084	57.7	38.6	14.6
Mac042	3215	75.7	52.3	19.4
Mac042	3217	69.9	NA	NA
Mac043	2127	66.7	47.7	19.4
Mac044	2155	67.9	40.1	10.8
Mac044	2161	62.1	36.7	10.9
Mac044	2162	64	36.7	10.6
Mac054	2292	104.1	46.4	14.7
Mac054	2293	98.8	48.2	17.3
Mac057	2630	158.7	118.1	6.6
Mac058	2510	119.3	NA	NA
Mac058	2539	133	90.8	4.6
Mac058	2572	114.3	79.3	6.3
Mac059	2573	141.5	98.7	NA
Mac059	2575	127.1	NA	5.7
Mac059	2591	127.5	NA	8
Maccra	2644	130	86.7	12.7
Mac061	2516	70.1	45.9	5.7
Mac061	2536	69	46.1	4.3
Mac061	2635	55.7	34.6	3.4
Macpel	2586	NA	NA	7
Macpel	2616	147.1	103.1	10.1
Macpel	2740	147.1	102.6	4
Mac066	2597	33.6	22.9	4.9
Mac066	2672	26.4	21.7	3
Maclsp	2598	NA	NA	7.4
Maclsp	2599	179.6	116.5	5.5
Maclsp	2613	166.6	114.6	7.4
Mac070	2669	116.8	76.5	4
Mac071	2654	121.6	65	5.5
Macsch	2688	159.2	115.5	4
Macsch	2699	160.6	114.3	2.8
Macsch	2707	179	129	5.1
Macsch	2710	175.1	126.8	3.5
Mac075	2702	76.6	49.9	39.6
Mac075	2716	91.8	69.3	42.2
Mac076	2759	27	17.6	4.9
Mac076	2762	36	22.2	6
Mac077	2636	107.1	55.2	4.3
Mac083	2850	93.3	57.9	10.5
Mac083	2856	95.2	57.6	13.6
Mac083	2859	96.2	58.6	12.2
Mac083	2862	87.5	55.4	12.6
Mac083	2888	92.1	55.3	14.5
Maccli	2896	103.3	38.6	12.1
Maccli	2900	98.1	34.3	12.3
Maccli	2907	104.8	42.3	11.9
Maccli	2908	106.6	40	12.9
Maccli	2909	105.1	40.3	12.9
Maccli	2945	91.3	24.7	12.1
Mac085	2904	73.1	26.7	14.1
Mac085	2914	80.6	33	13.8
Mac085	2922	74.4	26.1	13.9
Mac085	2954	73.3	27.2	16.3
Mac086	2898	78.2	37.8	10.8
Mac086	2899	80.7	37.7	10.5
Mac086	2918	81.4	40.7	9.6
Mac086	2919	77.7	39.1	10.5
Mac086	2935	84.7	42.2	10
Macmir	2993	81.7	42.6	12
Macmir	2995	92.5	52.1	10.5
Macmir	3012	88.6	44.8	11.1
Macmir	3014	81.4	35.2	11.4
Macmir	3017	81.4	40	11.7
Macmir	3147	92.8	48.6	12.2
Macmir	3168	80.2	37.3	11.5
Macmir	3495	82.5	41.4	11.6
Macmir	3500	94.4	43.6	11.2
Macmir	3506	96.8	48.2	12.5
Mac098	3040	88.9	27.9	11.9
Mac098	3071	100.7	30.2	11.4
Mac098	3082	86.6	28.4	11.5
Mac098	3084	97.9	28.5	12.3
Mac098	3087	84.5	27.8	11.3
Mac098	3099	89.8	30.6	10
Mac103	3110	93.5	36.9	15
Mac103	3112	94.9	36.9	15.5
Mac103	3117	97.4	38.1	15.5
Mac103	3121	98.4	37.5	15.7
Mac103	3124	89.4	36.2	13.2
Mac103	3125	95.5	37.2	15.7
Mac108	3219	68.2	45.8	13.5
Mac108	3221	72.4	50.8	12.9
Mac108	3369	72.8	48.6	12.8
Mac108	3518	68	45.9	11.4
Mac112	3462	83.9	29.1	17.3
Macgrs	3547	71.1	53.5	4.9
Macgrs	3548	72.4	52.9	5.4
Macgrs	3549	67.9	51	4.3
Macgrs	3550	71	50.6	6.7
Macaxi	1087	66.8	27.9	9.9
Macaxi	1543	52.4	23.7	9.1
Macaxi	1553	52.5	24.6	7.4
Macbal	145	88.6	44.3	12.2
Macbal	153	86.8	46.1	14.5
Macbal	393	83.4	42.9	11
Macbal	584	80.8	42.7	12.2
Macbal	585	78.1	41.6	12.4
Macbao	3531	92.3	59.4	24.8
Maccla	1600	49.4	33	17
Maccla	1601	49.4	32.2	17
Maccla	1602	49.2	32.2	17.1
Maccla	1603	51.2	32.6	18.6
Maccla	1607	54	36.6	17.8
Maccla	1608	52.3	35.2	17.8
Maccla	579	57	37.1	19
Maccur	3372	75.6	29	9.2
Maccur	3377	80.3	29.9	9.2
Maccur	3386	80.5	31.3	9.5
Maccur	3395	78.4	29.6	9.4
Maccur	3398	68.2	NA	9.3
Maccur	365	76.2	30.3	9
Maccur	368	79.4	47.9	9.3
Maccur	370	74.2	39.8	8.1
Macerm	561	54	39.3	22.6
Macerm	858	50.6	40.2	22.8
Macgie	2301	65.9	52.3	9.5
Macgie	3254	76.6	60.3	12.6
Macgie	344	62.7	12	10.2
Macgie	346	47.5	37.1	9
Macgie	348	65.1	NA	NA
Macham	3393	53.1	28.6	12.6
Macham	3396	58.7	32.1	13.5
Macham	3401	54.8	31.4	13
Macham	3402	56.5	31.5	13.9
Macham	359	53.9	28.3	13.3
Macham	360	54.2	26.7	12.7
Macind	331	71.1	37.6	30.2
Macind	533	68.6	38.2	25.3
Mackar	3354	78.1	52.6	12.8
Mackar	3356	80.7	51.5	11.7
Mackar	3357	85.6	58.1	14.4
Mackep	275	90.9	49.7	14.4
Mackep	285	84	46.8	14.8
Mackep	286	74.4	NA	14.6
Mackep	287	83.1	49.5	15.7
Mackep	288	86.8	57.4	19.1
Mackep	289	75.6	NA	NA
Maclig	1069	70	26.1	10.9
Maclig	1070	69	27.5	11.1
Maclig	1071	71.3	29.8	11.1
Maclig	1088	70.5	29.2	11.5
Maclig	1561	54.8	20.9	8.8
Maclig	1563	58.5	23.4	8.9
Maclig	1565	60.5	23	9.7
Maclig	1612	53.5	22.3	7.8
Maclig	1613	55.8	22.7	7.5
Maclig	2424	79	31.1	13.2
Maclig	2425	72.5	28.4	11
Maclig	2428	77.9	27.6	11.6
Maclon	274	83.6	47.6	12.2
Maclon	304	81.8	54	NA
Maclon	3287	90.3	53.8	15.9
Maclon	3288	92.9	54.7	15.3
Maclon	3289	74.4	49.7	14.6
Maclon	3292	87.6	53.6	15.7
Maclon	3296	80.8	47.5	13.6
Macmed	3533	115.3	NA	NA
Macmed	3536	118.8	40.8	22.1
Macmer	321	69.8	27.6	13.3
Macmin	206	90.7	30	15.3
Macmin	219	78.5	31.2	15.7
Macmin	220	77	33	15.7
Macmin	3428	75.8	28.9	NA
Macmin	3431	76.5	30.7	15.7
Macmin	3447	79.4	30.5	15
Macmys	2212	60.9	34.7	14.3
Macmys	2229	82.1	51.9	16.6
Macmys	2244	67.3	38.7	15.1
Macmys	606	70.5	28.5	12.8
Macpar	1015	NA	NA	27.4
Macpar	1017	82.9	46.4	25.7
Macpar	1021	81.2	49.6	25.5
Macpar	3470	NA	NA	21.3
Macpar	3478	75.8	45.7	23.5
Macpar	955	92.2	NA	24.8
Macpar	959	NA	NA	26.3
Macpar	961	91.7	60.1	23
Macpar	962	74.7	38.5	23.8
Macpar	971	90.1	NA	24.9
Macpar	978	85.4	52.7	24.5
Macpar	992	101.7	61.7	25.9
Macpoz	2364	24.7	11.1	3.8
Macpoz	2368	32.8	20.9	2.9
Macpoz	351	42	14.9	2.6
Macpoz	594	29.3	NA	NA
Macpoz	927	54.8	43.6	3.4
Macpoz	928	38.5	30.3	3.4
Macqui	2770	59.6	25.1	5.7
Macqui	2771	60.4	22.4	7.6
Macqui	2794	61.8	25.5	5.9
Macqui	2830	68.3	32.8	7.1
Macqui	503	56	22.4	6.5
Macqui	504	59.5	26.2	6.4
Macqui	798	66	28.5	7.3
Macqui	805	70.5	29.9	7.6
Macret	2259	71.8	43.8	28.8
Macret	758	NA	NA	26.6
Macret	760	70.8	35.9	27.9
Macret	762	63.4	35.8	25.4
Macspi	1606	75.3	31.9	15
Macspi	1614	74.8	NA	NA
Macspi	1627	77.5	34.9	15.3
Macspi	1628	75.9	32.7	15
Macten	192	77.4	38.6	12.7
Macten	208	79.8	45.8	11.3
Macten	211	81.9	42.8	13.9
Macten	325	91.1	44.8	15.5
Macten	3405	84	43.5	12.5
Macten	3407	80	38.8	12.6
Macten	3410	82.5	41	13.1
Macten	3413	90.9	50.6	14.7
Macten	357	82.9	45.5	13.6
Macten	426	83.8	45.7	12.4
Macten	479	89.2	44.1	14.6
Mactub	2423	47.6	22.1	8.7
Mactub	587	48.7	25.1	8.6
Mactub	763	56.6	26.7	9.3
Mactub	803	46	18.2	6.7
Mactub	842	48.8	25.2	8.2
Mactub	846	48.7	23.5	7.8
Mactub	866	40.8	NA	NA

## Sheet: TabS2
Short	Species	sperm length	anterior sperm length	bristle length	sperm ratio	N sperm length	N anterior sperm length	N bristle length
Mac002	Macrostomum sp. 2	75.2039	37.6306	12.5513	0.500381	3	3	3
Mac004	Macrostomum sp. 4	39.2688	21.8789	6.70125	0.557158	8	6	7
Mac005	Macrostomum sp. 5	98.0977	50.4857	12.7196	0.514647	1	1	1
Mac011	Macrostomum sp. 11	34.6915	19.1418	11.3947	0.551773	1	1	1
Mac012	Macrostomum sp. 12	37.3467	15.3455	13.1282	0.410893	1	1	1
Mac013	Macrostomum sp. 13	34.1067	22.3171	12.3667	0.65433	1	1	1
Mac016	Macrostomum sp. 16	66.9932	14.8243	11.696	0.221281	1	1	1
Mac017	Macrostomum sp. 17	59.8264	48.8367	8.47221	0.816306	3	2	2
Mac018	Macrostomum sp. 18	53.3348	41.6668	8.60476	0.781231	3	3	3
Mac029	Macrostomum sp. 29	60.3081	39.7525	19.5433	0.659157	3	1	1
Mac036	Macrostomum sp. 36	83.5779	35.597	17.3571	0.425914	4	4	5
Mac037	Macrostomum sp. 37	57.8986	40.9033	13.9534	0.706466	2	2	2
Mac042	Macrostomum sp. 42	72.8131	52.2912	19.4445	0.718155	2	1	1
Mac043	Macrostomum sp. 43	66.7337	47.67	19.4259	0.714332	1	1	1
Mac044	Macrostomum sp. 44	64.7078	37.8285	10.7587	0.584605	3	3	3
Mac054	Macrostomum sp. 54	101.404	47.306	16.0286	0.466512	2	2	2
Mac057	Macrostomum sp. 57	158.692	118.11	6.63053	0.744272	1	1	1
Mac058	Macrostomum sp. 58	122.215	85.0258	5.47594	0.69571	3	2	2
Mac059	Macrostomum sp. 59	132.04	98.6922	6.83961	0.747444	3	1	2
Maccra	Macrostomum crassum	129.985	86.6814	12.7035	0.666857	1	1	1
Mac061	Macrostomum sp. 61	64.9108	42.1653	4.45361	0.649589	3	3	3
Macpel	Macrostomum pellitum	147.059	102.856	7.01321	0.699417	2	2	3
Mac066	Macrostomum sp. 66	30.0334	22.3348	3.98679	0.743666	2	2	2
Maclsp	Macrostomum longispermatum	173.094	115.537	6.75526	0.667484	2	2	3
Mac070	Macrostomum sp. 70	116.8	76.4982	3.98588	0.654949	1	1	1
Mac071	Macrostomum sp. 71	121.598	65.0315	5.52725	0.534807	1	1	1
Macsch	Macrostomum schäreri	168.446	121.413	3.84321	0.720784	4	4	4
Mac075	Macrostomum sp. 75	84.2115	59.596	40.8688	0.707694	2	2	2
Mac076	Macrostomum sp. 76	31.492	19.8838	5.44033	0.631392	2	2	2
Mac077	Macrostomum sp. 77	107.145	55.2073	4.30182	0.515256	1	1	1
Mac083	Macrostomum sp. 83	92.8531	56.9475	12.6876	0.613307	5	5	5
Mac085	Macrostomum sp. 83	75.3455	28.2599	14.5192	0.375071	4	4	4
Mac086	Macrostomum sp. 86	80.5362	39.5191	10.2644	0.4907	5	5	5
Mac098	Macrostomum sp. 93	91.4098	28.9234	11.411	0.316414	6	6	6
Mac103	Macrostomum sp. 103	94.8544	37.1418	15.1051	0.391567	6	6	6
Mac108	Macrostomum sp. 83	70.3651	47.7788	12.6585	0.679014	4	4	4
Mac112	Macrostomum sp. 112	83.8875	29.1117	17.3065	0.347032	1	1	1
Macgrs	Macrostomum gracilistylum	70.6099	51.9905	5.29792	0.736306	4	4	4
Macaxi	Macrostomum axi	57.2455	25.4063	8.79517	0.443813	3	3	3
Macbal	Macrostomum balticum	83.5331	43.507	12.4659	0.520835	5	5	5
Macbao	Macrostomum baoanensis	92.2601	59.3642	24.823	0.643444	1	1	1
Maccla	Macrostomum clavituba	51.8045	34.138	17.7553	0.658978	7	7	7
Maccli	Macrostomum sp. 93	101.548	36.6972	12.3886	0.361378	6	6	6
Maccur	Macrostomum curvituba	76.6171	33.9782	9.12718	0.44348	8	7	8
Macerm	Macrostomum ermini	52.2549	39.7121	22.7009	0.759969	2	2	2
Macgie	Macrostomum gieysztori	63.5601	40.415	10.3059	0.635855	5	4	4
Macham	Macrostomum hamatum	55.1961	29.7766	13.1762	0.539469	6	6	6
Macind	Macrostomum inductum	69.83	37.9065	27.7624	0.542839	2	2	2
Mackar	Macrostomum karlingi	81.452	54.069	12.9618	0.663814	3	3	3
Mackep	Macrostomum kepneri	82.4721	50.8379	15.7191	0.616425	6	4	5
Maclig	Macrostomum lignano	66.121	25.9874	10.2464	0.393027	12	12	12
Maclon	Macrostomum longituba	84.4956	51.5558	14.5558	0.61016	7	7	6
Macmed	Macrostomum mediterraneum	117.052	40.8428	22.0998	0.34893	2	1	1
Macmer	Macrostomum meridionalis	69.8224	27.6275	13.3097	0.395682	1	1	1
Macmin	Macrostomum minutum	79.672	30.7217	15.4717	0.385602	6	6	5
Macmir	Macrostomum minutum	87.2114	43.3846	11.5684	0.497465	10	10	10
Macmys	Macrostomum mystrophorum	70.1893	38.4579	14.6775	0.547917	4	4	4
Macpar	Macrostomum paradoxum	86.1883	50.6624	24.7246	0.587811	9	7	12
Macpoz	Macrostomum poznaniense	37.0226	24.1544	3.21284	0.652424	6	5	5
Macqui	Macrostomum quiritium	62.7512	26.5957	6.76704	0.423828	8	8	8
Macret	Macrostomum retortum	68.6624	38.54	27.1954	0.561298	3	3	4
Macspi	Macrostomum spirale	75.8905	33.1556	15.0706	0.436887	4	3	3
Macten	Macrostomum tenuicauda	83.9531	43.7493	13.3511	0.521116	11	11	11
Mactub	Macrostomum tuba	48.189	23.4623	8.21744	0.486881	7	6	6
Mean		80.6	46.0	12.8	0.57	3.84375	3.54688	3.71875
SD		31.8	24.3	6.9	0.14	2.70343	2.62424	2.79153
Range		30.0-173.1	14.8-121.4	3.2-40.9	0.22-0.82	1-12	1-12	1-12
N		64	64	64	64	64	64	64

## Sheet: TabS3
Response	AIC	df	logLik	𝞴	𝞼2	Predictor	Est.	StdErr	t.value	p.value
total sperm length	-74.27	4	41.14	0.55	0.05	(Intercept)	1.84	0.04	41.1	<0.001
						Tanganyika clade	0.29	0.09	3.16	0.002
anterior sperm length	-56.07	4	32.03	0	0.05	(Intercept)	1.55	0.02	74.8	<0.001
						Tanganyika clade	0.36	0.05	7.54	<0.001
sperm ratio	-79.83	4	43.91	0.26	0.04	(Intercept)	0.54	0.03	17.52	<0.001
						Tanganyika clade	0.11	0.06	1.78	0.08
bristle length	-42.4	4	25.2	0.92	0.14	(Intercept)	1.12	0.09	12.34	<0.001
						Tanganyika clade	-0.33	0.19	-1.74	0.09

## Sheet: TabS4
data	model	nShifts	AICc	parameter	total sperm length	sperm ratio	bristle length
full model	1	7	-255.97	adaptation rate (alpha)	17.34	48.06	7.41
full model	1			variance (sigma2)	0.36	0.67	0.2
full model	1			stationary variance (gamma)	0.01	0.01	0.01
full model	1			logLik	56.12	68.37	49.63
full model	2	6	-246.25	adaptation rate (alpha)	16.9	48.06	2.89
full model	2			variance (sigma2)	0.36	0.67	0.13
full model	2			stationary variance (gamma)	0.01	0.01	0.02
full model	2			logLik	55.18	68.32	39.72
full model	3	8	-246.22	adaptation rate (alpha)	17.34	48.06	7.36
full model	3			variance (sigma2)	0.36	0.64	0.2
full model	3			stationary variance (gamma)	0.01	0.01	0.01
full model	3			logLik	56.12	69.83	49.64

## Sheet: TabS5
data	model	nShifts	AICc	logLik	adaptation rate (alpha)	variance (sigma2)	stationary variance (gamma)
total sperm length	1	7	-87.9	67.6	9.96	0.15	0.01
total sperm length	2	6	-86.93	63.47	41.18	0.67	0.01
total sperm length	3	7	-85.95	66.63	8.75	0.14	0.01
total sperm length	4	7	-84.84	66.07	18.01	0.27	0.01
total sperm length	5	6	-84.79	62.39	13.58	0.24	0.01
total sperm length	6	9	-84.57	74.28	48.06	0.55	0.01
total sperm length	7	6	-84.48	62.24	8.52	0.15	0.01
total sperm length	8	6	-83.84	61.92	9.33	0.17	0.01
anterior sperm length	1	3	-60.58	40.96	9.89	0.34	0.02
anterior sperm length	2	4	-60.25	43.66	6.14	0.21	0.02
anterior sperm length	3	4	-60.06	43.57	9.75	0.31	0.02
anterior sperm length	4	5	-59.92	46.6	14.89	0.42	0.01
anterior sperm length	5	4	-59.48	43.28	10.34	0.33	0.02
anterior sperm length	6	5	-58.33	45.8	7.46	0.23	0.02
anterior sperm length	7	4	-58.23	42.66	7.61	0.26	0.02
anterior sperm length	8	4	-57.67	42.37	10.27	0.34	0.02
bristle length	1	7	-77.11	62.21	13.58	0.24	0.01
bristle length	2	7	-75.75	61.53	25.25	0.44	0.01
bristle length	3	8	-75.25	65.26	14.55	0.23	0.01
bristle length	4	6	-75.23	57.61	11.5	0.23	0.01
bristle length	5	6	-74.76	57.38	11.05	0.23	0.01
bristle length	6	5	-74.43	53.85	6.99	0.17	0.01
bristle length	7	7	-74.35	60.83	13.14	0.24	0.01
sperm ratio	1	5	-105.68	69.48	45.9	0.61	0.01
sperm ratio	2	6	-104.09	72.04	46.09	0.57	0.01
sperm ratio	3	6	-103.88	71.94	48.06	0.6	0.01
sperm ratio	4	5	-103.37	68.32	48.06	0.67	0.01
sperm ratio	5	4	-102.48	64.78	19.35	0.31	0.01
total sperm length - more species	1	11	-115.82	92.76	24.29	0.38	0.01
total sperm length - more species	2	12	-111.31	94.47	24.33	0.37	0.01
total sperm length - more species	3	8	-111.29	79.92	21.4	0.45	0.01
total sperm length - more species	4	8	-111.18	79.87	15.04	0.32	0.01
total sperm length - more species	5	10	-110.78	86.51	18.3	0.33	0.01
total sperm length - more species	6	11	-110.44	90.07	26.37	0.44	0.01
total sperm length - more species	7	7	-110.35	76.31	14.16	0.33	0.01
